# Supplementary material for: Lymph node colonization induces tissue remodeling via immunosuppressive fibroblast-myeloid cell niches supporting metastatic tolerance
Source: Cancer Cell. Author manuscript; Available in PMC 2026 Jun 23. (PMC13289805; doi:10.1016/j.ccell.2026.01.003)
Supplement: Table S4 [file NIHMS2186495-supplement-Table_S4.xlsx]

## Sheet: Tabelle1
TMA_core_num	Tissue_type	region	Nodal_disease	TNM
A2	LN_met	core	N+	pT3b, N2b, M0
A3	LN_benign	NA	N+	pT3b, N2b, M0
C1	PT	core	N+	pT3b, N2b, M0
D2	LN_adjacent	NA	N+	pT3b, N2b, M0
F9	LN_met	edge	N+	pT3b, N2b, M0
F10	LN_met	core	N+	pT3b, N2b, M0
A11	LN_benign	NA	N+	pT4a, pN2b, M0
C2	LN_met	core	N+	pT4a, pN2b, M0
D1	PT	core	N+	pT4a, pN2b, M0
D3	LN_benign	NA	N+	pT4a, pN2b, M0
E2	LN_met	NA	N+	pT4a, pN2b, M0
E10	LN_adjacent	NA	N+	pT4a, pN2b, M0
G9	PT	edge	N+	pT4a, pN2b, M0
G10	LN_met	edge	N+	pT4a, pN2b, M0
B3	LN_benign	NA	N+	pT3, pN2c, M0
B9	LN_met	edge	N+	pT3, pN2c, M0
D9	PT	edge	N+	pT3, pN2c, M0
E1	PT	core	N+	pT3, pN2c, M0
F2	LN_adjacent	NA	N+	pT3, pN2c, M0
G1	LN_met	core	N+	pT3, pN2c, M0
B2	LN_met	core	N+	pT3, pN3b, M0
C3	LN_benign	NA	N+	pT3, pN3b, M0
C9	LN_met	edge	N+	pT3, pN3b, M0
E9	PT	edge	N+	pT3, pN3b, M0
F1	PT	core	N+	pT3, pN3b, M0
G2	LN_adjacent	NA	N+	pT3, pN3b, M0
A8	PT	core	N-	pT3, N0, M0
C8	PT	edge	N-	pT3, N0, M0
E8	LN_benign	NA	N-	pT3, N0, M0
G8	LN_benign	NA	N-	pT3, N0, M0
B8	PT	core	N-	pT3, pN0, M0
D8	PT	core	N-	pT3, pN0, M0
A9	LN_benign	NA	N-	pT3, pN0, M0
F8	LN_benign	NA	N-	pT3, pN0, M0
