# Supplementary material for: Lymph node colonization induces tissue remodeling via immunosuppressive fibroblast-myeloid cell niches supporting metastatic tolerance
Source: Cancer Cell. Author manuscript; Available in PMC 2026 Jun 23. (PMC13289805; doi:10.1016/j.ccell.2026.01.003)
Supplement: Table S5 [file NIHMS2186495-supplement-Table_S5.xlsx]

## Sheet: Tabelle1
Table S5. Clinical metadata of the normal LN patient cohort. Related to STAR METHODS.
TMA_core_num	LN_anatomical_region	Nodal_disease	Pat_ID	Diagnosis
A13	LN_mesenterial	no.cancer	18	Diverticulitis
B13	LN_mesenterial	no.cancer	18	Diverticulitis
C13	LN_mesenterial	no.cancer	18	Diverticulitis
D6	LN_mesenterial	no.cancer	17	Diverticulosis
F6	LN_mesenterial	no.cancer	17	Diverticulosis
G6	LN_mesenterial	no.cancer	17	Diverticulosis
E6	LN_mesenterial	no.cancer	17	Diverticulitis
A7	LN_mesenterial	no.cancer	33	Diverticulitis
D13	LN_mesenterial	no.cancer	12	Diverticulitis
E13	LN_mesenterial	no.cancer	12	Diverticulitis
C7	LN_mesenterial	no.cancer	14	Diverticulosis
F13	LN_mesenterial	no.cancer	14	Diverticulosis
B7	LN_mesenterial	no.cancer	20	Diverticulitis
C6	LN_inguinal	no.cancer	15	inguinal.hernia
C12	LN_inguinal	no.cancer	15	inguinal.hernia
D12	LN_inguinal	no.cancer	15	inguinal.hernia
E12	LN_inguinal	no.cancer	15	inguinal.hernia
F12	LN_inguinal	no.cancer	15	inguinal.hernia
E5	LN_inguinal	no.cancer	13	inguinal.hernia
F5	LN_inguinal	no.cancer	13	inguinal.hernia
A6	LN_inguinal	no.cancer	21	inguinal.hernia
B6	LN_inguinal	no.cancer	21	inguinal.hernia
G5	LN_inguinal	no.cancer	21	inguinal.hernia
G13	LN_inguinal	no.cancer	7	inguinal.hernia
G12	LN_inguinal	no.cancer	16	inguinal.hernia
A4	LN_cervical	no.cancer	32	Struma.colloides.nodosa
B4	LN_cervical	no.cancer	32	Struma.colloides.nodosa
B11	LN_cervical	no.cancer	31	Struma.colloides.nodosa
C11	LN_cervical	no.cancer	31	Struma.colloides.nodosa
F3	LN_cervical	no.cancer	30	Struma.colloides.nodosa
G3	LN_cervical	no.cancer	30	Struma.colloides.nodosa
C5	LN_cervical	no.cancer	29	Struma.colloides.nodosa
D11	LN_cervical	no.cancer	28	Struma.colloides.nodosa
E3	LN_cervical	no.cancer	27	Struma.colloides.nodosa
A12	LN_cervical	no.cancer	26	Struma.colloides.nodosa
B12	LN_cervical	no.cancer	26	Struma.colloides.nodosa
A5	LN_cervical	no.cancer	25	Struma.colloides.nodosa
B5	LN_cervical	no.cancer	25	Struma.colloides.nodosa
G4	LN_cervical	no.cancer	24	Struma.colloides.nodosa
F11	LN_cervical	no.cancer	23	Struma.colloides.nodosa
G11	LN_cervical	no.cancer	23	Struma.colloides.nodosa
E4	LN_cervical	no.cancer	22	Struma.colloides.nodosa
F4	LN_cervical	no.cancer	22	Struma.colloides.nodosa
E11	LN_cervical	no.cancer	19	Struma.colloides.nodosa
D5	LN_cervical	no.cancer	11	Struma.colloides.nodosa
C10	LN_cervical	no.cancer	10	Diverticulosis
D10	LN_cervical	no.cancer	10	Diverticulosis
C4	LN_cervical	no.cancer	9	Struma.colloides.nodosa
D4	LN_cervical	no.cancer	9	Struma.colloides.nodosa
A10	LN_cervical	no.cancer	8	Struma.colloides.nodosa
B10	LN_cervical	no.cancer	8	Struma.colloides.nodosa
