# Supplementary material for: Lymph node colonization induces tissue remodeling via immunosuppressive fibroblast-myeloid cell niches supporting metastatic tolerance
Source: Cancer Cell. Author manuscript; Available in PMC 2026 Jun 23. (PMC13289805; doi:10.1016/j.ccell.2026.01.003)
Supplement: Table S3 [file NIHMS2186495-supplement-Table_S3.xlsx]

## Sheet: Sheet1
CaseID	unique_region	Gender_female	Former_smoker	Current_smoker	Age	T_stage	N_stage	Nodal_disease	M_stage	AJCC_stage	Neck_dissection	Tumor_Size	Depth_invasion	Perineural_invasion	HPV_status	Distant_recurrence	DMFS	OS	OS_status
33808	521_S1reg001	0	1	0	55	4	0	N-	0	4	1	54		0	0	DR-	222	222	OS+
1764	521_S1reg003	0	1	0	50	2	1	N+	0	3	1	20	7	1	0	DR-		13	OS+
1764	521_S1reg004	0	1	0	50	2	1	N+	0	3	1	20	7	1	0	DR-		13	OS+
1764	521_S1reg007	0	1	0	50	2	1	N+	0	3	1	20	7	1	0	DR-		13	OS+
1764	521_S1reg008	0	1	0	50	2	1	N+	0	3	1	20	7	1	0	DR-		13	OS+
1764	521_S1reg009	0	1	0	50	2	1	N+	0	3	1	20	7	1	0	DR-		13	OS+
1764	521_S1reg010	0	1	0	50	2	1	N+	0	3	1	20	7	1	0	DR-		13	OS+
29770	521_S1reg011	0		0	43	3	1	N+	0	3	1	45	10	1	0	DR-	179	179	OS-
29770	521_S1reg012	0		0	43	3	1	N+	0	3	1	45	10	1	0	DR-	179	179	OS-
29770	521_S1reg014	0		0	43	3	1	N+	0	3	1	45	10	1	0	DR-	179	179	OS-
29770	521_S1reg015	0		0	43	3	1	N+	0	3	1	45	10	1	0	DR-	179	179	OS-
29770	521_S1reg016	0		0	43	3	1	N+	0	3	1	45	10	1	0	DR-	179	179	OS-
30392	521_S1reg017	0	1	0	64	2	1	N+	0	3	1	20	25	0	0	DR-		21	OS-
30392	521_S1reg018	0	1	0	64	2	1	N+	0	3	1	20	25	0	0	DR-		21	OS-
30392	521_S1reg019	0	1	0	64	2	1	N+	0	3	1	20	25	0	0	DR-		21	OS-
30392	521_S1reg020	0	1	0	64	2	1	N+	0	3	1	20	25	0	0	DR-		21	OS-
30392	521_S1reg021	0	1	0	64	2	1	N+	0	3	1	20	25	0	0	DR-		21	OS-
30392	521_S1reg023	0	1	0	64	2	1	N+	0	3	1	20	25	0	0	DR-		21	OS-
8259	521_S1reg024	0	1	0	75	3	0	N-	0	3	1	40	23	1	0	DR-	5	5
8259	521_S1reg025	0	1	0	75	3	0	N-	0	3	1	40	23	1	0	DR-	5	5
8259	521_S1reg027	0	1	0	75	3	0	N-	0	3	1	40	23	1	0	DR-	5	5
12308	521_S1reg028	0	1	0	71	1	0	N-	0	1	0	7	5	1	0			95	OS-
12308	521_S1reg029	0	1	0	71	1	0	N-	0	1	0	7	5	1	0			95	OS-
2427	521_S1reg031	0	1	0	75	2	0	N-	0	2	0	30	14	0	0	DR-		72	OS-
2427	521_S1reg032	0	1	0	75	2	0	N-	0	2	0	30	14	0	0	DR-		72	OS-
10643	521_S1reg035	0	0	1	75	4	0	N-	0	4	1	50		1	0				OS-
10643	521_S1reg036	0	0	1	75	4	0	N-	0	4	1	50		1	0				OS-
10643	521_S1reg039	0	0	1	75	4	0	N-	0	4	1	50		1	0				OS-
33808	521_S1reg040	0	1	0	55	4	0	N-	0	4	1	54		0	0	DR-	222	222	OS+
33808	521_S1reg042	0	1	0	55	4	0	N-	0	4	1	54		0	0	DR-	222	222	OS+
190	521_S1reg043	1	0	0	48	4	0	N-	0	4	0	23	9	0	0	DR-	80	80	OS-
190	521_S1reg044	1	0	0	48	4	0	N-	0	4	0	23	9	0	0	DR-	80	80	OS-
4208	521_S1reg047	1	0	1	32	2	3	N+	0	4	1	30	15	1	0	DR-	79	79	OS+
4208	521_S1reg048	1	0	1	32	2	3	N+	0	4	1	30	15	1	0	DR-	79	79	OS+
4208	521_S1reg050	1	0	1	32	2	3	N+	0	4	1	30	15	1	0	DR-	79	79	OS+
4208	521_S1reg052	1	0	1	32	2	3	N+	0	4	1	30	15	1	0	DR-	79	79	OS+
4208	521_S1reg053	1	0	1	32	2	3	N+	0	4	1	30	15	1	0	DR-	79	79	OS+
27416	521_S1reg054	0	1	0	43	3	0	N-	0	3	0	17	8	1	0	DR-	62	62	OS-
27416	521_S1reg055	0	1	0	43	3	0	N-	0	3	0	17	8	1	0	DR-	62	62	OS-
29130	521_S1reg058	0	0	1	61	3	1	N+	0	3	1	42	6	0	0	DR+	14	16	OS-
29130	521_S1reg059	0	0	1	61	3	1	N+	0	3	1	42	6	0	0	DR+	14	16	OS-
29130	521_S1reg061	0	0	1	61	3	1	N+	0	3	1	42	6	0	0	DR+	14	16	OS-
29130	521_S1reg062	0	0	1	61	3	1	N+	0	3	1	42	6	0	0	DR+	14	16	OS-
29130	521_S1reg063	0	0	1	61	3	1	N+	0	3	1	42	6	0	0	DR+	14	16	OS-
29130	521_S1reg064	0	0	1	61	3	1	N+	0	3	1	42	6	0	0	DR+	14	16	OS-
3799	521_S1reg065	1	1	0	76	2	1	N+	0	3	0	25	14	0	0	DR-		67	OS+
3799	521_S1reg066	1	1	0	76	2	1	N+	0	3	0	25	14	0	0	DR-		67	OS+
3856	521_S1reg068	0	1	0	64	3	0	N-	0	3	0	50	15	1	0	DR-		48	OS-
3856	521_S1reg069	0	1	0	64	3	0	N-	0	3	0	50	15	1	0	DR-		48	OS-
28322	521_S1reg072	0	0	1	60	2	3	N+	0	4	1	12	4	1	0	DR+	15	29	OS-
28322	521_S1reg073	0	0	1	60	2	3	N+	0	4	1	12	4	1	0	DR+	15	29	OS-
28322	521_S1reg075	0	0	1	60	2	3	N+	0	4	1	12	4	1	0	DR+	15	29	OS-
28322	521_S1reg077	0	0	1	60	2	3	N+	0	4	1	12	4	1	0	DR+	15	29	OS-
28322	521_S1reg078	0	0	1	60	2	3	N+	0	4	1	12	4	1	0	DR+	15	29	OS-
34121	521_S1reg079	0	1	0	64	3	0	N-	0	3	0	50	15	1	0
34121	521_S1reg080	0	1	0	64	3	0	N-	0	3	0	50	15	1	0
34121	521_S1reg082	0	1	0	64	3	0	N-	0	3	0	50	15	1	0
6348	521_S1reg083	1	1	0	70	2	3	N+	0	4	1	28	6	0	0	DR-	69	69	OS-
6348	521_S1reg084	1	1	0	70	2	3	N+	0	4	1	28	6	0	0	DR-	69	69	OS-
6348	521_S1reg086	1	1	0	70	2	3	N+	0	4	1	28	6	0	0	DR-	69	69	OS-
6348	521_S1reg087	1	1	0	70	2	3	N+	0	4	1	28	6	0	0	DR-	69	69	OS-
6348	521_S1reg088	1	1	0	70	2	3	N+	0	4	1	28	6	0	0	DR-	69	69	OS-
27355	521_S2reg001	1	0	1	55	4	1	N+	0	4	1	30	30	1	0	DR+	5	5	OS-
6348	521_S2reg003	1	1	0	70	2	3	N+	0	4	1	28	6	0	0	DR-	69	69	OS-
11376	521_S2reg004	0	1	0	61	2	0	N-	0	2	1	29	13	0	0	DR-		27	OS+
11376	521_S2reg005	0	1	0	61	2	0	N-	0	2	1	29	13	0	0	DR-		27	OS+
11376	521_S2reg006	0	1	0	61	2	0	N-	0	2	1	29	13	0	0	DR-		27	OS+
11376	521_S2reg007	0	1	0	61	2	0	N-	0	2	1	29	13	0	0	DR-		27	OS+
14937	521_S2reg008	0	0	1	57	1	1	N+	0	3	1	18	15	1	0	DR+	21	21	OS+
14937	521_S2reg009	0	0	1	57	1	1	N+	0	3	1	18	15	1	0	DR+	21	21	OS+
14937	521_S2reg010	0	0	1	57	1	1	N+	0	3	1	18	15	1	0	DR+	21	21	OS+
14937	521_S2reg011	0	0	1	57	1	1	N+	0	3	1	18	15	1	0	DR+	21	21	OS+
14937	521_S2reg012	0	0	1	57	1	1	N+	0	3	1	18	15	1	0	DR+	21	21	OS+
14937	521_S2reg013	0	0	1	57	1	1	N+	0	3	1	18	15	1	0	DR+	21	21	OS+
14937	521_S2reg014	0	0	1	57	1	1	N+	0	3	1	18	15	1	0	DR+	21	21	OS+
1951	521_S2reg015	1	0	0	57	1	0	N-	0	1	0			0	0	DR+	19	25	OS-
1951	521_S2reg016	1	0	0	57	1	0	N-	0	1	0			0	0	DR+	19	25	OS-
10558	521_S2reg019	0	0	0	20	3	3	N+	0	4	1	55	14	1	0	DR-	62	62
10558	521_S2reg020	0	0	0	20	3	3	N+	0	4	1	55	14	1	0	DR-	62	62
10558	521_S2reg022	0	0	0	20	3	3	N+	0	4	1	55	14	1	0	DR-	62	62
10558	521_S2reg023	0	0	0	20	3	3	N+	0	4	1	55	14	1	0	DR-	62	62
10558	521_S2reg024	0	0	0	20	3	3	N+	0	4	1	55	14	1	0	DR-	62	62
20115	521_S2reg026	1	1	0	53	2	4	N+	0	4	1	25	19	0	0	DR-	8	8	OS-
20115	521_S2reg027	1	1	0	53	2	4	N+	0	4	1	25	19	0	0	DR-	8	8	OS-
20115	521_S2reg028	1	1	0	53	2	4	N+	0	4	1	25	19	0	0	DR-	8	8	OS-
20115	521_S2reg029	1	1	0	53	2	4	N+	0	4	1	25	19	0	0	DR-	8	8	OS-
20115	521_S2reg030	1	1	0	53	2	4	N+	0	4	1	25	19	0	0	DR-	8	8	OS-
20115	521_S2reg031	1	1	0	53	2	4	N+	0	4	1	25	19	0	0	DR-	8	8	OS-
20115	521_S2reg032	1	1	0	53	2	4	N+	0	4	1	25	19	0	0	DR-	8	8	OS-
20115	521_S2reg033	1	1	0	53	2	4	N+	0	4	1	25	19	0	0	DR-	8	8	OS-
20115	521_S2reg034	1	1	0	53	2	4	N+	0	4	1	25	19	0	0	DR-	8	8	OS-
20115	521_S2reg035	1	1	0	53	2	4	N+	0	4	1	25	19	0	0	DR-	8	8	OS-
20115	521_S2reg036	1	1	0	53	2	4	N+	0	4	1	25	19	0	0	DR-	8	8	OS-
27355	521_S2reg037	1	0	1	55	4	1	N+	0	4	1	30	30	1	0	DR+	5	5	OS-
27355	521_S2reg038	1	0	1	55	4	1	N+	0	4	1	30	30	1	0	DR+	5	5	OS-
27355	521_S2reg040	1	0	1	55	4	1	N+	0	4	1	30	30	1	0	DR+	5	5	OS-
27355	521_S2reg041	1	0	1	55	4	1	N+	0	4	1	30	30	1	0	DR+	5	5	OS-
27355	521_S2reg042	1	0	1	55	4	1	N+	0	4	1	30	30	1	0	DR+	5	5	OS-
27964	521_S2reg043	0	0	0	42	2	3	N+	0	4	1	22		1	0	DR+	23	25	OS-
27964	521_S2reg044	0	0	0	42	2	3	N+	0	4	1	22		1	0	DR+	23	25	OS-
27964	521_S2reg046	0	0	0	42	2	3	N+	0	4	1	22		1	0	DR+	23	25	OS-
27964	521_S2reg047	0	0	0	42	2	3	N+	0	4	1	22		1	0	DR+	23	25	OS-
27964	521_S2reg048	0	0	0	42	2	3	N+	0	4	1	22		1	0	DR+	23	25	OS-
27964	521_S2reg049	0	0	0	42	2	3	N+	0	4	1	22		1	0	DR+	23	25	OS-
34082	521_S2reg050	1	0	0	74	2	3	N+	0	4	1	30	13	0	0	DR-	26	26	OS-
34082	521_S2reg051	1	0	0	74	2	3	N+	0	4	1	30	13	0	0	DR-	26	26	OS-
34082	521_S2reg052	1	0	0	74	2	3	N+	0	4	1	30	13	0	0	DR-	26	26	OS-
34082	521_S2reg053	1	0	0	74	2	3	N+	0	4	1	30	13	0	0	DR-	26	26	OS-
34082	521_S2reg054	1	0	0	74	2	3	N+	0	4	1	30	13	0	0	DR-	26	26	OS-
34082	521_S2reg055	1	0	0	74	2	3	N+	0	4	1	30	13	0	0	DR-	26	26	OS-
34261	521_S2reg056	0	1	0	72	3	1	N+	0	3	0	41		0	0			52	OS-
34261	521_S2reg057	0	1	0	72	3	1	N+	0	3	0	41		0	0			52	OS-
34261	521_S2reg058	0	1	0	72	3	1	N+	0	3	0	41		0	0			52	OS-
46475	521_S2reg060	0	0	1	53	2	4	N+	0	4	1	7	5	0	0	DR+	12	10	OS-
46475	521_S2reg061	0	0	1	53	2	4	N+	0	4	1	7	5	0	0	DR+	12	10	OS-
46475	521_S2reg062	0	0	1	53	2	4	N+	0	4	1	7	5	0	0	DR+	12	10	OS-
46475	521_S2reg063	0	0	1	53	2	4	N+	0	4	1	7	5	0	0	DR+	12	10	OS-
46475	521_S2reg064	0	0	1	53	2	4	N+	0	4	1	7	5	0	0	DR+	12	10	OS-
46475	521_S2reg065	0	0	1	53	2	4	N+	0	4	1	7	5	0	0	DR+	12	10	OS-
46475	521_S2reg066	0	0	1	53	2	4	N+	0	4	1	7	5	0	0	DR+	12	10	OS-
46475	521_S2reg067	0	0	1	53	2	4	N+	0	4	1	7	5	0	0	DR+	12	10	OS-
46475	521_S2reg068	0	0	1	53	2	4	N+	0	4	1	7	5	0	0	DR+	12	10	OS-
46475	521_S2reg070	0	0	1	53	2	4	N+	0	4	1	7	5	0	0	DR+	12	10	OS-
4147	521_S2reg071	0	0	0	49	2	1	N+	0	3	1	26		0	0	DR-	131	131	OS-
4147	521_S2reg072	0	0	0	49	2	1	N+	0	3	1	26		0	0	DR-	131	131	OS-
4147	521_S2reg073	0	0	0	49	2	1	N+	0	3	1	26		0	0	DR-	131	131	OS-
4147	521_S2reg074	0	0	0	49	2	1	N+	0	3	1	26		0	0	DR-	131	131	OS-
4147	521_S2reg075	0	0	0	49	2	1	N+	0	3	1	26		0	0	DR-	131	131	OS-
4147	521_S2reg076	0	0	0	49	2	1	N+	0	3	1	26		0	0	DR-	131	131	OS-
20049	521_S2reg077	0	0	0	86	2	3	N+	0	4	1	30	21	1	0	DR+	12	28	OS+
20049	521_S2reg078	0	0	0	86	2	3	N+	0	4	1	30	21	1	0	DR+	12	28	OS+
20049	521_S2reg080	0	0	0	86	2	3	N+	0	4	1	30	21	1	0	DR+	12	28	OS+
20049	521_S2reg081	0	0	0	86	2	3	N+	0	4	1	30	21	1	0	DR+	12	28	OS+
20049	521_S2reg082	0	0	0	86	2	3	N+	0	4	1	30	21	1	0	DR+	12	28	OS+
20049	521_S2reg083	0	0	0	86	2	3	N+	0	4	1	30	21	1	0	DR+	12	28	OS+
45855	521_S2reg084	0	0	1	40	3	0	N-	0	3	0	50	6	0	0	DR-	89	89	OS+
45855	521_S2reg085	0	0	1	40	3	0	N-	0	3	0	50	6	0	0	DR-	89	89	OS+
25103	521_S2reg088	1	1	0	65	2	4	N+	0	4	1	25	14	0	0	DR+		33	OS+
25103	521_S2reg089	1	1	0	65	2	4	N+	0	4	1	25	14	0	0	DR+		33	OS+
2331	522_S1reg001	1	0	0	46	2	0	N-	0	2	0	22	9	1	1	DR-	124	124	OS-
25103	522_S1reg004	1	1	0	65	2	4	N+	0	4	1	25	14	0	0	DR+		33	OS+
25103	522_S1reg005	1	1	0	65	2	4	N+	0	4	1	25	14	0	0	DR+		33	OS+
25103	522_S1reg006	1	1	0	65	2	4	N+	0	4	1	25	14	0	0	DR+		33	OS+
25103	522_S1reg007	1	1	0	65	2	4	N+	0	4	1	25	14	0	0	DR+		33	OS+
28079	522_S1reg008	0	1	0	61	4	3	N+	0	4	1	54	9	1	0	DR-	4	4	OS-
28079	522_S1reg011	0	1	0	61	4	3	N+	0	4	1	54	9	1	0	DR-	4	4	OS-
28079	522_S1reg012	0	1	0	61	4	3	N+	0	4	1	54	9	1	0	DR-	4	4	OS-
28079	522_S1reg013	0	1	0	61	4	3	N+	0	4	1	54	9	1	0	DR-	4	4	OS-
28079	522_S1reg014	0	1	0	61	4	3	N+	0	4	1	54	9	1	0	DR-	4	4	OS-
28079	522_S1reg015	0	1	0	61	4	3	N+	0	4	1	54	9	1	0	DR-	4	4	OS-
31596	522_S1reg016	1	0	0	42	2	0	N-	0	2	0	16		1	0	DR-	117	117	OS-
33091	522_S1reg020	1	0	0	84	4	2	N+	0	4	1	44	30	1	0			3	OS-
33091	522_S1reg023	1	0	0	84	4	2	N+	0	4	1	44	30	1	0			3	OS-
33091	522_S1reg024	1	0	0	84	4	2	N+	0	4	1	44	30	1	0			3	OS-
33091	522_S1reg026	1	0	0	84	4	2	N+	0	4	1	44	30	1	0			3	OS-
40298	522_S1reg027	0	0	1	71	2	0	N-	0	2	0	27	7	1	0	DR+	12	14	OS-
40298	522_S1reg028	0	0	1	71	2	0	N-	0	2	0	27	7	1	0	DR+	12	14	OS-
40298	522_S1reg029	0	0	1	71	2	0	N-	0	2	0	27	7	1	0	DR+	12	14	OS-
85	522_S1reg031	1	0	0	39	3	4	N+	0	4	1	77	39	1	0	DR+	2	6	OS-
85	522_S1reg032	1	0	0	39	3	4	N+	0	4	1	77	39	1	0	DR+	2	6	OS-
85	522_S1reg033	1	0	0	39	3	4	N+	0	4	1	77	39	1	0	DR+	2	6	OS-
85	522_S1reg034	1	0	0	39	3	4	N+	0	4	1	77	39	1	0	DR+	2	6	OS-
85	522_S1reg035	1	0	0	39	3	4	N+	0	4	1	77	39	1	0	DR+	2	6	OS-
85	522_S1reg037	1	0	0	39	3	4	N+	0	4	1	77	39	1	0	DR+	2	6	OS-
85	522_S1reg038	1	0	0	39	3	4	N+	0	4	1	77	39	1	0	DR+	2	6	OS-
85	522_S1reg039	1	0	0	39	3	4	N+	0	4	1	77	39	1	0	DR+	2	6	OS-
2331	522_S1reg040	1	0	0	46	2	0	N-	0	2	0	22	9	1	1	DR-	124	124	OS-
2931	522_S1reg043
2931	522_S1reg044
14989	522_S1reg047	1	0	0	34	1	3	N+	0	4	1	14	6	0	0	DR-	109	109	OS-
14989	522_S1reg048	1	0	0	34	1	3	N+	0	4	1	14	6	0	0	DR-	109	109	OS-
14989	522_S1reg049	1	0	0	34	1	3	N+	0	4	1	14	6	0	0	DR-	109	109	OS-
14989	522_S1reg050	1	0	0	34	1	3	N+	0	4	1	14	6	0	0	DR-	109	109	OS-
14989	522_S1reg051	1	0	0	34	1	3	N+	0	4	1	14	6	0	0	DR-	109	109	OS-
14989	522_S1reg052	1	0	0	34	1	3	N+	0	4	1	14	6	0	0	DR-	109	109	OS-
16965	522_S1reg053	0	0	0	35	2	3	N+	0	4	1	30	19	1	0	DR+	10	14	OS+
16965	522_S1reg054	0	0	0	35	2	3	N+	0	4	1	30	19	1	0	DR+	10	14	OS+
16965	522_S1reg056	0	0	0	35	2	3	N+	0	4	1	30	19	1	0	DR+	10	14	OS+
16965	522_S1reg057	0	0	0	35	2	3	N+	0	4	1	30	19	1	0	DR+	10	14	OS+
16965	522_S1reg058	0	0	0	35	2	3	N+	0	4	1	30	19	1	0	DR+	10	14	OS+
16965	522_S1reg059	0	0	0	35	2	3	N+	0	4	1	30	19	1	0	DR+	10	14	OS+
20460	522_S1reg060	0	0	0	57	2	3	N+	0	4	1	40	9.5	0	0	DR-	42	42	OS-
20460	522_S1reg061	0	0	0	57	2	3	N+	0	4	1	40	9.5	0	0	DR-	42	42	OS-
20460	522_S1reg062	0	0	0	57	2	3	N+	0	4	1	40	9.5	0	0	DR-	42	42	OS-
20460	522_S1reg063	0	0	0	57	2	3	N+	0	4	1	40	9.5	0	0	DR-	42	42	OS-
20460	522_S1reg064	0	0	0	57	2	3	N+	0	4	1	40	9.5	0	0	DR-	42	42	OS-
20460	522_S1reg065	0	0	0	57	2	3	N+	0	4	1	40	9.5	0	0	DR-	42	42	OS-
20460	522_S1reg066	0	0	0	57	2	3	N+	0	4	1	40	9.5	0	0	DR-	42	42	OS-
23956	522_S1reg067	0	1	0	56	2	1	N+	0	3	1	35	10	1	0			4	OS-
23956	522_S1reg068	0	1	0	56	2	1	N+	0	3	1	35	10	1	0			4	OS-
23956	522_S1reg070	0	1	0	56	2	1	N+	0	3	1	35	10	1	0			4	OS-
23956	522_S1reg071	0	1	0	56	2	1	N+	0	3	1	35	10	1	0			4	OS-
23956	522_S1reg072	0	1	0	56	2	1	N+	0	3	1	35	10	1	0			4	OS-
23956	522_S1reg073	0	1	0	56	2	1	N+	0	3	1	35	10	1	0			4	OS-
25690	522_S1reg074	0	0	0	40	3	5	N+	0	5	1	45	15	1	0	DR-	108	108	OS-
25690	522_S1reg075	0	0	0	40	3	5	N+	0	5	1	45	15	1	0	DR-	108	108	OS-
25690	522_S1reg076	0	0	0	40	3	5	N+	0	5	1	45	15	1	0	DR-	108	108	OS-
25690	522_S1reg077	0	0	0	40	3	5	N+	0	5	1	45	15	1	0	DR-	108	108	OS-
25690	522_S1reg078	0	0	0	40	3	5	N+	0	5	1	45	15	1	0	DR-	108	108	OS-
25690	522_S1reg079	0	0	0	40	3	5	N+	0	5	1	45	15	1	0	DR-	108	108	OS-
25690	522_S1reg080	0	0	0	40	3	5	N+	0	5	1	45	15	1	0	DR-	108	108	OS-
25690	522_S1reg081	0	0	0	40	3	5	N+	0	5	1	45	15	1	0	DR-	108	108	OS-
25690	522_S1reg082	0	0	0	40	3	5	N+	0	5	1	45	15	1	0	DR-	108	108	OS-
25690	522_S1reg084	0	0	0	40	3	5	N+	0	5	1	45	15	1	0	DR-	108	108	OS-
27279	522_S1reg085	0	0	0	47	2	0	N-	0	2	0	20	6	1	0	DR-	99	99	OS+
27279	522_S1reg086	0	0	0	47	2	0	N-	0	2	0	20	6	1	0	DR-	99	99	OS+
15219	522_S2reg001	1	0	0	57	2	3	N+	0	4	1	21	10	1	0	DR-	107	107	OS-
32215	522_S2reg003	0	1	0	67	4	3	N+	0	4	1	34	32	1	0			2	OS-
32215	522_S2reg004	0	1	0	67	4	3	N+	0	4	1	34	32	1	0			2	OS-
32215	522_S2reg006	0	1	0	67	4	3	N+	0	4	1	34	32	1	0			2	OS-
32215	522_S2reg007	0	1	0	67	4	3	N+	0	4	1	34	32	1	0			2	OS-
32215	522_S2reg008	0	1	0	67	4	3	N+	0	4	1	34	32	1	0			2	OS-
32215	522_S2reg009	0	1	0	67	4	3	N+	0	4	1	34	32	1	0			2	OS-
34770	522_S2reg010	1	0	0	79	4	0	N-	0	4	1	45	3	1	0	DR-	114	114	OS-
34770	522_S2reg011	1	0	0	79	4	0	N-	0	4	1	45	3	1	0	DR-	114	114	OS-
34770	522_S2reg013	1	0	0	79	4	0	N-	0	4	1	45	3	1	0	DR-	114	114	OS-
36743	522_S2reg014	1	1	0	70	3	1	N+	0	3	1	42	13	1	0	DR+	9	38	OS+
36743	522_S2reg015	1	1	0	70	3	1	N+	0	3	1	42	13	1	0	DR+	9	38	OS+
36743	522_S2reg017	1	1	0	70	3	1	N+	0	3	1	42	13	1	0	DR+	9	38	OS+
36743	522_S2reg018	1	1	0	70	3	1	N+	0	3	1	42	13	1	0	DR+	9	38	OS+
36743	522_S2reg019	1	1	0	70	3	1	N+	0	3	1	42	13	1	0	DR+	9	38	OS+
36743	522_S2reg020	1	1	0	70	3	1	N+	0	3	1	42	13	1	0	DR+	9	38	OS+
36743	522_S2reg021	1	1	0	70	3	1	N+	0	3	1	42	13	1	0	DR+	9	38	OS+
36743	522_S2reg023	1	1	0	70	3	1	N+	0	3	1	42	13	1	0	DR+	9	38	OS+
37394	522_S2reg024	0	1	0	52	4	0	N-	0	4	1	38	15	1	0	DR-	7	7	OS-
37394	522_S2reg025	0	1	0	52	4	0	N-	0	4	1	38	15	1	0	DR-	7	7	OS-
37394	522_S2reg026	0	1	0	52	4	0	N-	0	4	1	38	15	1	0	DR-	7	7	OS-
37394	522_S2reg027	0	1	0	52	4	0	N-	0	4	1	38	15	1	0	DR-	7	7	OS-
41403	522_S2reg028	0	0	0	30	3	3	N+	0	4	0	60	20	1	0	DR+	6	13	OS+
41403	522_S2reg029	0	0	0	30	3	3	N+	0	4	0	60	20	1	0	DR+	6	13	OS+
42800	522_S2reg032	0	0	0	33	2	0	N-	0	2	0	22	19	1	0	DR-	56	56	OS-
42800	522_S2reg033	0	0	0	33	2	0	N-	0	2	0	22	19	1	0	DR-	56	56	OS-
1868	522_S2reg036	0	0	0	77	4	4	N+	0	4	1	54	15	1	1	DR-	10	10	OS+
1868	522_S2reg037	0	0	0	77	4	4	N+	0	4	1	54	15	1	1	DR-	10	10	OS+
1868	522_S2reg039	0	0	0	77	4	4	N+	0	4	1	54	15	1	1	DR-	10	10	OS+
1868	522_S2reg040	0	0	0	77	4	4	N+	0	4	1	54	15	1	1	DR-	10	10	OS+
1868	522_S2reg041	0	0	0	77	4	4	N+	0	4	1	54	15	1	1	DR-	10	10	OS+
1868	522_S2reg042	0	0	0	77	4	4	N+	0	4	1	54	15	1	1	DR-	10	10	OS+
1868	522_S2reg043	0	0	0	77	4	4	N+	0	4	1	54	15	1	1	DR-	10	10	OS+
1868	522_S2reg044	0	0	0	77	4	4	N+	0	4	1	54	15	1	1	DR-	10	10	OS+
1868	522_S2reg045	0	0	0	77	4	4	N+	0	4	1	54	15	1	1	DR-	10	10	OS+
2612	522_S2reg046	1	1	0	64	2	3	N+	0	4	1	32	11	1	1	DR+	5	9	OS+
2612	522_S2reg047	1	1	0	64	2	3	N+	0	4	1	32	11	1	1	DR+	5	9	OS+
2612	522_S2reg048	1	1	0	64	2	3	N+	0	4	1	32	11	1	1	DR+	5	9	OS+
2612	522_S2reg049	1	1	0	64	2	3	N+	0	4	1	32	11	1	1	DR+	5	9	OS+
2612	522_S2reg050	1	1	0	64	2	3	N+	0	4	1	32	11	1	1	DR+	5	9	OS+
2612	522_S2reg051	1	1	0	64	2	3	N+	0	4	1	32	11	1	1	DR+	5	9	OS+
2612	522_S2reg052	1	1	0	64	2	3	N+	0	4	1	32	11	1	1	DR+	5	9	OS+
15219	522_S2reg053	1	0	0	57	2	3	N+	0	4	1	21	10	1	0	DR-	107	107	OS-
15219	522_S2reg054	1	0	0	57	2	3	N+	0	4	1	21	10	1	0	DR-	107	107	OS-
15219	522_S2reg056	1	0	0	57	2	3	N+	0	4	1	21	10	1	0	DR-	107	107	OS-
15219	522_S2reg057	1	0	0	57	2	3	N+	0	4	1	21	10	1	0	DR-	107	107	OS-
15219	522_S2reg058	1	0	0	57	2	3	N+	0	4	1	21	10	1	0	DR-	107	107	OS-
17511	522_S2reg059	0	1	0	67	3	0	N-	0	3	1	42	12	1	1	DR-		56	OS-
17511	522_S2reg060	0	1	0	67	3	0	N-	0	3	1	42	12	1	1	DR-		56	OS-
17511	522_S2reg062	0	1	0	67	3	0	N-	0	3	1	42	12	1	1	DR-		56	OS-
36479	522_S2reg063	0	0	0	86	4	4	N+	0	4	1	51		1	1	DR+	2	5	OS+
36479	522_S2reg064	0	0	0	86	4	4	N+	0	4	1	51		1	1	DR+	2	5	OS+
36479	522_S2reg065	0	0	0	86	4	4	N+	0	4	1	51		1	1	DR+	2	5	OS+
36479	522_S2reg066	0	0	0	86	4	4	N+	0	4	1	51		1	1	DR+	2	5	OS+
36479	522_S2reg067	0	0	0	86	4	4	N+	0	4	1	51		1	1	DR+	2	5	OS+
40242	522_S2reg070	1	0	0	34	2	3	N+	0	4	1	25	8	1	1	DR-		107	OS+
40242	522_S2reg071	1	0	0	34	2	3	N+	0	4	1	25	8	1	1	DR-		107	OS+
40242	522_S2reg072	1	0	0	34	2	3	N+	0	4	1	25	8	1	1	DR-		107	OS+
40242	522_S2reg073	1	0	0	34	2	3	N+	0	4	1	25	8	1	1	DR-		107	OS+
40242	522_S2reg074	1	0	0	34	2	3	N+	0	4	1	25	8	1	1	DR-		107	OS+
40242	522_S2reg075	1	0	0	34	2	3	N+	0	4	1	25	8	1	1	DR-		107	OS+
40242	522_S2reg076	1	0	0	34	2	3	N+	0	4	1	25	8	1	1	DR-		107	OS+
46311	522_S2reg077	0	0	0	46	4	0	N-	0	4	1	45	30	1	1	DR-	123	123	OS-
46311	522_S2reg078	0	0	0	46	4	0	N-	0	4	1	45	30	1	1	DR-	123	123	OS-
46311	522_S2reg080	0	0	0	46	4	0	N-	0	4	1	45	30	1	1	DR-	123	123	OS-
4945	523_S1reg003	0	0	0	55	4	4	N+	0	4	1	85	29	1	1	DR+	8	8	OS+
4945	523_S1reg004	0	0	0	55	4	4	N+	0	4	1	85	29	1	1	DR+	8	8	OS+
4945	523_S1reg005	0	0	0	55	4	4	N+	0	4	1	85	29	1	1	DR+	8	8	OS+
4945	523_S1reg006	0	0	0	55	4	4	N+	0	4	1	85	29	1	1	DR+	8	8	OS+
4945	523_S1reg007	0	0	0	55	4	4	N+	0	4	1	85	29	1	1	DR+	8	8	OS+
4945	523_S1reg008	0	0	0	55	4	4	N+	0	4	1	85	29	1	1	DR+	8	8	OS+
4945	523_S1reg009	0	0	0	55	4	4	N+	0	4	1	85	29	1	1	DR+	8	8	OS+
4945	523_S1reg010	0	0	0	55	4	4	N+	0	4	1	85	29	1	1	DR+	8	8	OS+
4945	523_S1reg013	0	0	0	55	4	4	N+	0	4	1	85	29	1	1	DR+	8	8	OS+
4945	523_S1reg014	0	0	0	55	4	4	N+	0	4	1	85	29	1	1	DR+	8	8	OS+
4945	523_S1reg015	0	0	0	55	4	4	N+	0	4	1	85	29	1	1	DR+	8	8	OS+
4945	523_S1reg016	0	0	0	55	4	4	N+	0	4	1	85	29	1	1	DR+	8	8	OS+
7617	523_S1reg017	1	0	0	73	2	0	N-	0	2	0	35	14	1	1	DR+	6	7	OS+
7617	523_S1reg018	1	0	0	73	2	0	N-	0	2	0	35	14	1	1	DR+	6	7	OS+
9566	523_S1reg021	0	1	0	58	2	0	N-	0	2	1	36	25	1	0	DR-		25	OS+
9566	523_S1reg022	0	1	0	58	2	0	N-	0	2	1	36	25	1	0	DR-		25	OS+
9566	523_S1reg023	0	1	0	58	2	0	N-	0	2	1	36	25	1	0	DR-		25	OS+
9566	523_S1reg024	0	1	0	58	2	0	N-	0	2	1	36	25	1	0	DR-		25	OS+
11611	523_S1reg025	1	0	0	49	2	0	N-	0	2	0	35	14	1	0	DR-	41	41	OS-
11611	523_S1reg026	1	0	0	49	2	0	N-	0	2	0	35	14	1	0	DR-	41	41	OS-
15736	523_S1reg029	0	1	0	66	2	1	N+	0	3	1	23	15	1	0	DR-	75	75	OS-
15736	523_S1reg030	0	1	0	66	2	1	N+	0	3	1	23	15	1	0	DR-	75	75	OS-
15736	523_S1reg031	0	1	0	66	2	1	N+	0	3	1	23	15	1	0	DR-	75	75	OS-
15736	523_S1reg032	0	1	0	66	2	1	N+	0	3	1	23	15	1	0	DR-	75	75	OS-
15736	523_S1reg033	0	1	0	66	2	1	N+	0	3	1	23	15	1	0	DR-	75	75	OS-
15736	523_S1reg034	0	1	0	66	2	1	N+	0	3	1	23	15	1	0	DR-	75	75	OS-
22717	523_S1reg035	1	0	1	57	2	1	N+	0	3	1	33	10	1	1	DR-	23	23	OS-
22717	523_S1reg036	1	0	1	57	2	1	N+	0	3	1	33	10	1	1	DR-	23	23	OS-
22717	523_S1reg037	1	0	1	57	2	1	N+	0	3	1	33	10	1	1	DR-	23	23	OS-
22717	523_S1reg038	1	0	1	57	2	1	N+	0	3	1	33	10	1	1	DR-	23	23	OS-
22717	523_S1reg039	1	0	1	57	2	1	N+	0	3	1	33	10	1	1	DR-	23	23	OS-
22717	523_S1reg040	1	0	1	57	2	1	N+	0	3	1	33	10	1	1	DR-	23	23	OS-
23138	523_S1reg041	1	0	0	34	3	3	N+	0	4	1	43	8	1	1	DR-	91	91	OS-
23138	523_S1reg042	1	0	0	34	3	3	N+	0	4	1	43	8	1	1	DR-	91	91	OS-
23138	523_S1reg043	1	0	0	34	3	3	N+	0	4	1	43	8	1	1	DR-	91	91	OS-
23138	523_S1reg044	1	0	0	34	3	3	N+	0	4	1	43	8	1	1	DR-	91	91	OS-
23138	523_S1reg045	1	0	0	34	3	3	N+	0	4	1	43	8	1	1	DR-	91	91	OS-
23138	523_S1reg046	1	0	0	34	3	3	N+	0	4	1	43	8	1	1	DR-	91	91	OS-
23490	523_S1reg047	1	0	0	39	4	3	N+	0	4	1	39	20	0	0	DR-	95	95	OS-
23490	523_S1reg048	1	0	0	39	4	3	N+	0	4	1	39	20	0	0	DR-	95	95	OS-
23490	523_S1reg049	1	0	0	39	4	3	N+	0	4	1	39	20	0	0	DR-	95	95	OS-
23490	523_S1reg050	1	0	0	39	4	3	N+	0	4	1	39	20	0	0	DR-	95	95	OS-
23490	523_S1reg051	1	0	0	39	4	3	N+	0	4	1	39	20	0	0	DR-	95	95	OS-
23490	523_S1reg052	1	0	0	39	4	3	N+	0	4	1	39	20	0	0	DR-	95	95	OS-
23490	523_S1reg053	1	0	0	39	4	3	N+	0	4	1	39	20	0	0	DR-	95	95	OS-
39590	523_S1reg054	0	0	1	54	2	3	N+	0	4	1	27	10	1	0	DR-	112	112	OS-
39590	523_S1reg055	0	0	1	54	2	3	N+	0	4	1	27	10	1	0	DR-	112	112	OS-
39590	523_S1reg056	0	0	1	54	2	3	N+	0	4	1	27	10	1	0	DR-	112	112	OS-
39590	523_S1reg057	0	0	1	54	2	3	N+	0	4	1	27	10	1	0	DR-	112	112	OS-
39590	523_S1reg058	0	0	1	54	2	3	N+	0	4	1	27	10	1	0	DR-	112	112	OS-
39590	523_S1reg059	0	0	1	54	2	3	N+	0	4	1	27	10	1	0	DR-	112	112	OS-
39590	523_S1reg001	0	0	1	54	2	3	N+	0	4	1	27	10	1	0	DR-	112	112	OS-
40396	523_S1reg061	1	0	0	37	2	1	N+	0	3	1	35	17	1	0	DR-	86	86	OS-
40396	523_S1reg062	1	0	0	37	2	1	N+	0	3	1	35	17	1	0	DR-	86	86	OS-
40396	523_S1reg063	1	0	0	37	2	1	N+	0	3	1	35	17	1	0	DR-	86	86	OS-
40396	523_S1reg064	1	0	0	37	2	1	N+	0	3	1	35	17	1	0	DR-	86	86	OS-
40396	523_S1reg065	1	0	0	37	2	1	N+	0	3	1	35	17	1	0	DR-	86	86	OS-
40396	523_S1reg066	1	0	0	37	2	1	N+	0	3	1	35	17	1	0	DR-	86	86	OS-
40396	523_S1reg067	1	0	0	37	2	1	N+	0	3	1	35	17	1	0	DR-	86	86	OS-
40137	523_S1reg068	1	0	0	15	2	3	N+	0	4	1	32	22	0	1	DR-		19	OS+
40137	523_S1reg069	1	0	0	15	2	3	N+	0	4	1	32	22	0	1	DR-		19	OS+
40137	523_S1reg070	1	0	0	15	2	3	N+	0	4	1	32	22	0	1	DR-		19	OS+
3845	523_S2reg001	1	0	0	43	3	0	N-	0	3	1	42	11	0	0	DR-	59	59	OS-
40137	523_S2reg003	1	0	0	15	2	3	N+	0	4	1	32	22	0	1	DR-		19	OS+
40137	523_S2reg004	1	0	0	15	2	3	N+	0	4	1	32	22	0	1	DR-		19	OS+
40137	523_S2reg005	1	0	0	15	2	3	N+	0	4	1	32	22	0	1	DR-		19	OS+
40137	523_S2reg006	1	0	0	15	2	3	N+	0	4	1	32	22	0	1	DR-		19	OS+
3736	523_S2reg007	1	0	0	51	2	4	N+	0	4	1	38	6	0	1	DR-	73	73	OS-
3736	523_S2reg008	1	0	0	51	2	4	N+	0	4	1	38	6	0	1	DR-	73	73	OS-
3736	523_S2reg009	1	0	0	51	2	4	N+	0	4	1	38	6	0	1	DR-	73	73	OS-
3736	523_S2reg010	1	0	0	51	2	4	N+	0	4	1	38	6	0	1	DR-	73	73	OS-
3736	523_S2reg011	1	0	0	51	2	4	N+	0	4	1	38	6	0	1	DR-	73	73	OS-
3736	523_S2reg012	1	0	0	51	2	4	N+	0	4	1	38	6	0	1	DR-	73	73	OS-
3736	523_S2reg013	1	0	0	51	2	4	N+	0	4	1	38	6	0	1	DR-	73	73	OS-
7596	523_S2reg014	1	0	0	82	2	3	N+	0	4	1	25	8.9	1	0	DR-	94	94	OS-
7596	523_S2reg015	1	0	0	82	2	3	N+	0	4	1	25	8.9	1	0	DR-	94	94	OS-
7596	523_S2reg016	1	0	0	82	2	3	N+	0	4	1	25	8.9	1	0	DR-	94	94	OS-
7596	523_S2reg017	1	0	0	82	2	3	N+	0	4	1	25	8.9	1	0	DR-	94	94	OS-
7596	523_S2reg018	1	0	0	82	2	3	N+	0	4	1	25	8.9	1	0	DR-	94	94	OS-
7596	523_S2reg019	1	0	0	82	2	3	N+	0	4	1	25	8.9	1	0	DR-	94	94	OS-
7596	523_S2reg020	1	0	0	82	2	3	N+	0	4	1	25	8.9	1	0	DR-	94	94	OS-
22891	523_S2reg021	0	1	0	64	3	3	N+	0	4	1	50	18	1	0	DR+	11	25	OS+
22891	523_S2reg022	0	1	0	64	3	3	N+	0	4	1	50	18	1	0	DR+	11	25	OS+
22891	523_S2reg023	0	1	0	64	3	3	N+	0	4	1	50	18	1	0	DR+	11	25	OS+
22891	523_S2reg024	0	1	0	64	3	3	N+	0	4	1	50	18	1	0	DR+	11	25	OS+
22891	523_S2reg025	0	1	0	64	3	3	N+	0	4	1	50	18	1	0	DR+	11	25	OS+
22891	523_S2reg026	0	1	0	64	3	3	N+	0	4	1	50	18	1	0	DR+	11	25	OS+
35029	523_S2reg027	1	0	0	69	4	3	N+	0	4	1	50		1	0	DR+	9	16	OS+
35029	523_S2reg028	1	0	0	69	4	3	N+	0	4	1	50		1	0	DR+	9	16	OS+
35029	523_S2reg029	1	0	0	69	4	3	N+	0	4	1	50		1	0	DR+	9	16	OS+
35029	523_S2reg030	1	0	0	69	4	3	N+	0	4	1	50		1	0	DR+	9	16	OS+
35029	523_S2reg031	1	0	0	69	4	3	N+	0	4	1	50		1	0	DR+	9	16	OS+
3845	523_S2reg032	1	0	0	43	3	0	N-	0	3	1	42	11	0	0	DR-	59	59	OS-
3845	523_S2reg033	1	0	0	43	3	0	N-	0	3	1	42	11	0	0	DR-	59	59	OS-
6650	523_S2reg035	1	0	0	49	2	0	N-	0	2	0	17	4	1	0	DR-		80	OS-
6650	523_S2reg036	1	0	0	49	2	0	N-	0	2	0	17	4	1	0	DR-		80	OS-
7459	523_S2reg038	1	0	1	64	3	4	N+	0	4	1	70	16	1	1	DR+	12	15	OS-
7459	523_S2reg039	1	0	1	64	3	4	N+	0	4	1	70	16	1	1	DR+	12	15	OS-
7459	523_S2reg040	1	0	1	64	3	4	N+	0	4	1	70	16	1	1	DR+	12	15	OS-
7459	523_S2reg041	1	0	1	64	3	4	N+	0	4	1	70	16	1	1	DR+	12	15	OS-
7459	523_S2reg042	1	0	1	64	3	4	N+	0	4	1	70	16	1	1	DR+	12	15	OS-
7459	523_S2reg043	1	0	1	64	3	4	N+	0	4	1	70	16	1	1	DR+	12	15	OS-
7459	523_S2reg044	1	0	1	64	3	4	N+	0	4	1	70	16	1	1	DR+	12	15	OS-
7459	523_S2reg045	1	0	1	64	3	4	N+	0	4	1	70	16	1	1	DR+	12	15	OS-
7459	523_S2reg046	1	0	1	64	3	4	N+	0	4	1	70	16	1	1	DR+	12	15	OS-
8451	523_S2reg047	1	0	0	49	1	0	N-	0	1	0	9	3.5	1	1	DR-	99	99	OS-
8451	523_S2reg048	1	0	0	49	1	0	N-	0	1	0	9	3.5	1	1	DR-	99	99	OS-
8508	523_S2reg051	1	0	0	38	1	0	N-	0	1	1	17	5	1	1	DR-	100	100	OS-
8508	523_S2reg052	1	0	0	38	1	0	N-	0	1	1	17	5	1	1	DR-	100	100	OS-
8508	523_S2reg053	1	0	0	38	1	0	N-	0	1	1	17	5	1	1	DR-	100	100	OS-
8508	523_S2reg054	1	0	0	38	1	0	N-	0	1	1	17	5	1	1	DR-	100	100	OS-
9808	523_S2reg055	1	1	0	74	3	1	N+	0	3	1	45	30	1	0	DR-	53	53	OS-
9808	523_S2reg056	1	1	0	74	3	1	N+	0	3	1	45	30	1	0	DR-	53	53	OS-
9808	523_S2reg059	1	1	0	74	3	1	N+	0	3	1	45	30	1	0	DR-	53	53	OS-
9808	523_S2reg060	1	1	0	74	3	1	N+	0	3	1	45	30	1	0	DR-	53	53	OS-
9808	523_S2reg061	1	1	0	74	3	1	N+	0	3	1	45	30	1	0	DR-	53	53	OS-
9808	523_S2reg062	1	1	0	74	3	1	N+	0	3	1	45	30	1	0	DR-	53	53	OS-
6594	523_S2reg063	0	0	0	70	4	0	N-	0	4	0	18	6	0	1	DR-		66	OS+
6594	523_S2reg064	0	0	0	70	4	0	N-	0	4	0	18	6	0	1	DR-		66	OS+
