# Supplementary material for: Lymph node colonization induces tissue remodeling via immunosuppressive fibroblast-myeloid cell niches supporting metastatic tolerance
Source: Cancer Cell. Author manuscript; Available in PMC 2026 Jun 23. (PMC13289805; doi:10.1016/j.ccell.2026.01.003)
Supplement: Table S2 [file NIHMS2186495-supplement-Table_S2.xlsx]

## Sheet: A.human_HNSCC_discovery_CODEX
Table S2. CODEX Antibody and Imaging parameters. Related to STAR METHODS.
Cycle	Ax488	Oligo	Clone	Dilution	Exp	Exp	Cy3	Oligo	Clone	Dilution	Exp	Exp	Cy5	Oligo	Clone	Dilution	Exp	Exp
1	Blank				1/2s	500	Blank				1/2s	500	Blank				1/2s	500
2	Blank				1/600s	1,66	CD69	36	polyclonal	1:100	1/2s	500	CXCL12	41	79018	1:50	1/2s	500
3	Blank				1/600s	1,66	CD71	15	MRQ-48	1:100	1/2s	500	CD4	20	EPR6855	1:50	1/2s	500
4	Blank				1/600s	1,66	FoxP3	61	236A/E7	1:200	1/6s	167	HIF1a	62	H1alpha67	1:200	1/2s	500
5	Ki-67	6	B56	1:300	1/3s	333	CD11c	49	EP1347Y	1:200	1/2s	500	CD56	29	MRQ-42	1:200	1/2s	500
6	a-SMA	69	polyclonal	1:200	1/4s	250	p63	5	D2K8X	1:200	1/6s	167	FAP	79	polyclonal	1:100	1/2s	500
7	Granzyme B	81	EPR20129-217	1:200	1/6s	167	HLA-DR	65	EPR3692	1:100	1/3s	333	ICOS	74	D1K2T	1:50	1/2s	500
8	CD45	56	2B11+PD7/263	1:400	1/4s	250	MCT	71	AA1	1:200	1/4s	250	PDGFRB	44	Y92	1:50	1/2s	500
9	Vimentin	7	RV202	1:200	1/4s	250	CD31	68	C31.3 + C31.7 + C31.10	1:400	1/2s	500	LAG3	42	D2G40	1:50	1/2s	500
10	Cytokeratin	43	AE1-AE3	1:200	1/10s	100	TCRgd	52	H-41	1:100	1/4s	250	CD21	21	Bu32	1:100	1/2s	500
11	CD15	14	MMA	1:400	1/20s	50	CD25	24	4C9	1:100	1/5s	200	IDO-1	59	D5J4E	1:100	1/2s	500
12	Blank				1/600s	1,66	CD20	48	rIGEL/773	1:300	1/5s	200	PD-L1	11	E1L3N	1:25	1/2s	500
13	Blank				1/600s	1,66	Collagen IV	33	poly (ab6586)	1:200	1/4s	250	PD-1	23	D4W2J	1:50	1/2s	500
14	Blank				1/600s	1,66	CD16	26	D1N9L	1:100	1/5s	200	IL-10	67	poly/AF-217-NA	1:100	1/2s	500
15	Blank				1/2s	500	Blank				1/2s	500	Blank				1/2s	500
16	Blank				1/600s	1,66	EGFR	58	D38B1	1:100	1/5s	200	CD8	8	C8/144B	1:50	1/2s	500
17	Blank				1/600s	1,66	CD34	38	QBEnd/10	1:200	1/6s	167	CD11b	28	EPR1344	1:100	1/2s	500
18	Blank				1/600s	1,66	CD7	63	MRQ-56	1:200	1/2s	500	Tenascin C	66	SPM319	1:100	1/4s	250
19	Blank				1/600s	1,66	CD163	45	EDHu-1	1:200	1/4s	250	CD45RO	2	UCH-L1	1:50	1/2s	500
20	Blank				1/600s	1,66	CD30	57	Ber-H2	1:200	1/6s	167	Podoplanin	32	D2-40	1:200	1/3s	333
21	Blank				1/600s	1,66	CD138	76	B-A38	1:200	1/20s	50	CD2	25	RPA-2.10	1:100	1/3s	333
22	Blank				1/600s	1,66	MMP-9	80	L51/82	1:400	1/15s	67	CD68	70	KP-1	1:200	1/5s	200
23	Blank				1/600s	1,66	CD3	77	MRQ-39	1:200	1/6s	167	CD38	3	EPR4106	1:50	1/3s	333
24	Blank				1/600s	1,66	MMR/CD206	55	poly	1:200	1/6s	167	B-catenin	51	14	1:200	1/4s	250
25	Blank				1/600s	1,66	CD57	30	HCD57	1:200	1/8.5s	117	CD90 (THY1)	46	EPR3132	1:200	1/3s	333
26	Blank				1/600s	1,66	Periostin	60	EPR20806	1:100	1/15s	67	CA9	53	polyclonal	1:50	1/6s	167
27	Blank				1/600s	1,66	CD45RA	72	Hi100	1:200	1/8.5s	117	CD73	75	polyclonal	1:200	1/4s	250
28	Blank				1/600s	1,66	Blank				1/600s	1,66	Blank				1/600s	1,66
29	Blank				1/2s	500	Blank				1/2s	500	Blank				1/2s	500
30	Blank				1/600s	1,66	Blank				1/600s	1,66	DRAQ5			1:100	1/6s	167

## Sheet: B.human_HNSCC_validation_CODEX
Table S2. CODEX Antibody and Imaging parameters. Related to STAR METHODS.
Human HNSCC and normal LN TMA cohort
Cyc	ATO550	Clone	Oligo	Dilution	ms	Ax647	Clone	Oligo	Dilution	ms
1	Blank				150	Blank				150
2	CD45	2B11+PD7	56	200	150	CD11c	EP134Y	49	100	150
3	BCL2	D-04	26	150	150	CD90	SP186	57	200	150
4	FoxP3	236A/E7	61	75	150	EGFR	C11	58	50	150
5	p16INK4a	abcam	3	100	150	PD-1	D4W2J	23	50	150
6	CD206	E2L9N	55	100	150	CD45RO	UCH-L1	2	40	150
7	IL-10	MAB92101-100	52	100	150	CD56	MRQ-42	6	50	150
8	CD11b	EPR1344	28	150	150	CD31	C31.3+C31.7+	68	200	150
9	CD163	EDHu-1	45	50	150	CD21	SP162	62	50	150
10	CD8	C8/144B	8	50	150	PNAd	MECA-79	38	40	200
11	CD20	rIGEL/773	30	200	150	CXCR5	EPR23463-30	17	40	150
12	Ki67	B56	29	100	150	LAG3	D2G4O	42	30	150
13	CD73	poly	75	75	150	CD16	CST	41	50	150
14	aSMA	poly (AB5694)	69	150	150	ICOS	D1K2T	15	50	150
15	CD25	4C9	24	75	150	Collagen IV	EPR20966	33	75	150
16	PDGFRb	Y92	44	150	150	CD68	KP-1	70	200	150
17	CD34	QBEnd/10	46	200	150	CD4	EPR6855	20	100	150
18	Vimentin	RV202	7	150	150	Podoplanin	D2-40	32	50	150
19	HLA-DR	EPR3692	65	100	150	CXCL12	79018	67	100	150
20	CD3	MRQ-39	77	100	150	FAP	EPR20021	79	100	150
21	CD138	B-A38	76	75	150	Tbet	poly	5	40	150
22	Periostin	EPR20806	60	100	150	SPP1	Guolan	11	50	150
23	S100A8/A9	abcam	14	50	150	CLEC9A	EPR22324	74	50	150
24	CD45RA	HI100	72	250	150	CA-IX	poly	21	50	150
25	Granzyme B	D6E9W	81	150	150	ß-catenin	CTNNB1	51	60	150
26	SOX2	SOX2/1792	59	75	150	PD-L1	405.9A11	25	40	150
27	MMP9	Biolegend	63	100	150	TCRgd	D2-40	48	100	150
28	CD38	E7Z8C	66	150	150	CD69	poly	36	100	150
29	CD15	MMA	80	400	150	IDO-1	D5J4E	53	50	150
30	MCT1	AA1	71	150	150	panCytokeratin	AE1/AE3	43	150	150
31	Blank				150	Blank				150

## Sheet: C.mouse_B16F0_CODEX
Table S2. CODEX Antibody and Imaging parameters. Related to STAR METHODS.
		Alexa488			Cy3			Cy5
Cycle	Hoechst3342 (ms)	Antibody	clone	exposuretime	Antibody	clone	exposuretime	Antibody	clone	exposuretime
0	10	CD62L	MEL-14	500	Siglec-H	551	500	FoxP3	FJK-16s	500
1	10	CD86	GL-1	500	TCRgd	GL3	500	NKp46	29A1.4	500
2	10	CD25	PC61	500	CD69	H1.2F3	500	CXCR5	551961	500
3	10	empty		1	empty		1	Ki67	B56	500
4	10	CD90	G7	500	PNAd	MECA-79	500	TYRP1	Ta99	500
5	10	CD11b	M1/70	500	podoplanin	8.1.1.	500	CD11c	HL3	500
6	10	Ter119	TER-119	500	F4/80	T45-2342	500	CD106	429(MVCAM.A)	500
7	10	CD5	53-7.3	500	empty		1	H-2Db	553600	500
8	10	CD71	C2F2	500	H-2Kb	AF6-88.5	500	CD169	MCA947G	500
9	10	CD44	IM7	500	CD8a	53-6.7	500	PD1	29F.1A12	500
10	10	CD21/35	7G6	500	CD79b	HM79b	500	IgM	II/41	500
11	10	CD45	30-F11	500	ETR7	ERTR7	500	CD27	LG.3A10	500
12	10	CD4	RM4-5	500	PD-L1	MIH5	500	IgD	11-26c.2a	500
13	10	Ly6C	HK1.4	500	CD24	M1/69	500	TCRb	H57-597	500
14	10	BST2	120G8.04	500	Ly6G	1A8	500	B220	Ra3-6B2	500
15	10	CD16/32	2.4G2	500	empty		1	CD3	17A2	500
16	10	CD38	90	500	MHC-II	M5/114.15.2	500	CD31	MEC13.3	500
17	10	empty		1	empty		1	CD19	1D3	500
18	10	empty		1	empty		1	ICOS	C398.4A	500
19	10	Blank		500	Blank		500	DRAQ5		500
